# Supplementary material for: Technical Evaluation of a New Medical Device Based on Rigenase in the Treatment of Chronic Skin Lesions
Source: Bioengineering (Basel). 2023 Aug 29;10(9):1022. doi: 10.3390/bioengineering10091022 (PMC10526047; doi:10.3390/bioengineering10091022)
Supplement: Supplementary file 1 [file bioengineering-10-01022-s001.zip]

Archive with 1 entries (1 files):
- bioengineering-2567658-supplementary.pdf
